# Supplementary material for: Global patterns in marine organic matter stoichiometry driven by phytoplankton ecophysiology
Source: Nat Geosci. 2022 Nov 21;15(12):1034–40. doi: 10.1038/s41561-022-01066-2 (PMC9749492; doi:10.1038/s41561-022-01066-2)
Supplement: Supplementary file 1 — Stoichiometric data compilation from multiple studies. [file 41561_2022_1066_MOESM1_ESM.xlsx]

## Sheet: Sheet1
		Unit: mol mol-1
		Prokaryote
Cited in	Reference	N:C	P:C	N:P
Deutsch and Weber 2012	Bertilsson et al 2003	0.17592	0.00829088	21.2185
		0.185529	0.00771589	24.045
		0.202012	0.00607585	33.2484
Deutsch and Weber 2012	Heldal et al 2003	0.113636	0.00465723	24.4
		0.108696	0.00480954	22.6
		0.108696	0.00517598	21
		0.10101	0.00635284	15.9
		0.117647	0.00619195	19
		0.105263	0.00526316	20
		0.10989	0.0137363	8
		0.1221	0.00283954	43
		0.119048	0.0105352	11.3
		0.121951	0.00338753	36
		0.11236	0.00844809	13.3
		0.1	0.00666667	15
Finkel et al 2009	Fu et al 2007	0.175623	0.00876579	20.0351
		0.160648	0.00944592	17.0071
		0.208333	0.0117041	17.8
		0.196078	0.0110779	17.7
Finkel et al 2009	White et al 2006	0.182759	0.00344828	53
	Finkel et al 2009	0.128205	0.00261643	49
Geider and La Roche 2002	Sakshaug et al 1983	0.252	0.014	18
		Eukaryote
		N:C	P:C	N:P
Geider and La Roche 2002	Goldman et al 1992	0.166667	0.0111111	15
		0.153846	0.00961538	16
		0.142857	0.00892857	16
Geider and La Roche 2002	Parsons et al 1961	0.194805	0.0354191	5.5
		0.199336	0.032678	6.1
		0.12605	0.0217328	5.8
		0.194805	0.0111957	17.4
		0.155844	0.0187764	8.3
		0.194805	0.0252994	7.7
		0.145278	0.00968523	15
		0.122449	0.0207541	5.9
		0.0952381	0.00721501	13.2
		0.0963082	0.00782993	12.3
		0.119048	0.0112309	10.6
Geider and La Roche 2002	Sakshaug et al 1984	0.15	0.00882353	17
		0.088	0.00733333	12
		0.15	0.01	15
		0.13	0.01	13
Geider and La Roche 2002	Hoffmann et al 2007	0.186047	0.0465116	4
		0.19171	0.0518135	3.7
		0.180328	0.0163934	11
		0.171429	0.0228571	7.5
Geider and La Roche 2002	Lynn et al 2000	0.147275	0.0208605	7.06
Geider and La Roche 2002	Price 2005	0.14433	0.0103093	14
		0.142857	0.0142857	10
Finkel et al 2009	Fu et al 2008	0.143086	0.00939242	15.2342
		0.133982	0.00719269	18.6275
	Ho et al 2003	0.171171	0.0045045	38
		0.0370526	0.00210526	17.6
		0.144509	0.00578035	25
		0.141361	0.0052356	27
		0.130653	0.00502513	26
		0.121168	0.00729927	16.6
		0.0814815	0.00740741	11
		0.142857	0.00793651	18
		0.0571429	0.00892857	6.4
		0.0371308	0.00421941	8.8
		0.0325893	0.00446429	7.3
		0.12	0.0222222	5.4
		0.15814	0.0116279	13.6
		0.161905	0.0238095	6.8
		0.104	0.0133333	7.8
Geider and La Roche 2002	LaRoche et al 1993	0.131579	0.0208855	6.3
		0.135135	0.0198728	6.8
		0.14	0.00823529	17
		0.14	0.00736842	19
		0.14	0.0189189	7.4
		0.13	0.0139785	9.3
		0.15	0.0115385	13
		0.0594	0.011	5.4
References
Bertilsson S, Berglund O, Karl DM, Chisholm SW. (2003). Elemental composition of marine Prochlorococcus and Synechococcus: Implications for the ecological stoichiometry of the sea. Limnology and Oceanography 48: 1721–1731.
Deutsch C, Weber T. (2012). Nutrient ratios as a tracer and driver of ocean biogeochemistry. Annual Review of Marine Science 4: 113–41.
Finkel Z V., Beardall J, Flynn KJ, Quigg A., Rees T A. V., Raven J A. (2010). Phytoplankton in a changing world: cell size and elemental stoichiometry. Journal of Plankton Research 32: 119–137.
Fu F-X, Warner ME, Zhang Y, Feng Y, Hutchins D A. (2007). Effects of Increased Temperature and CO2 on Photosynthesis, Growth, and Elemental Ratios in Marine Synechococcus and Prochlorococcus (Cyanobacteria). Journal of Phycology 43: 485–496.
Fu F, Zhang Y, Warner ME, Feng Y, Sun J, Hutchins DA. (2008). A comparison of future increased CO2 and temperature effects on sympatric Heterosigma akashiwo and Prorocentrum minimum. Harmful Algae 7: 76–90.
Geider RJ, La Roche J. (2002). Redfield revisited : variability of C : N : P in marine microalgae and its biochemical basis. European Journal of Phycology 37. e-pub ahead of print, doi: 10.1017/S0967026201003456.
Goldman JC, Hansell DA, Dennett MR. (1992). Chemical characterization of three large oceanic diatoms: potential impact on water column chemistry. Marine Ecology Progress Series 88: 257–270.
Heldal M, Scanlan DJ, Norland S, Thingstad F, Mann NH. (2003). Elemental composition of single cells of various strains of marine Prochlorococcus and Synechococcus using X-ray Microanalysis. Limnology and Oceanography 48: 1732–1743.
Ho T, Quigg A, Zoe V, Milligan AJ, Falkowski PG, Morel FMM. (2003). The elemental composition of some marine phytoplankton. Journal of Phycology 39: 1145–1159.
Hoffmann LJ, Peeken I, Lochte K. (2007). Effects of iron on the elemental stoichiometry during EIFEX and in the diatoms Fragilariopsis kerguelensis and Chaetoceros dichaeta. Biogeosciences 4: 569–579.
Lynn SG, Kilham SS, Kreeger DA, Interlandi SJ. (2000). Effect of nutrietn availability on the biochemical and elemental stoichiometry in the freshwater diatom Stephanodiscus minutulus (Bacillariophyceae). Journal of Phycology 36: 510–522.
Pansons BTR, Srbpnbns K, Stntckland JDH. (1961). On the chemical composition of eleven species of marine phytoplankters. J Fish Res BD Canada 18: 1001–1016.
Price NM. (2005). The elemental stoichiometry and composition of an iron-limited diatom. Limnology and Oceanography 50: 1159–1171.
La Roche J, Geider RJ, Graziano LM, Murray H, Lewis K. (1993). Induction of specific proteins in eukaryotic algae grown under iron-, phosphorus-, or nitrogen-difficient conditions. Journal of Phycology 29: 767–777.
Sakshaug E, Andresen K, Myklestad S, Olsen Y. (1983). Nutrient status of phytoplankton communities in Norwegian waters (marine, brackish, and fresh) as revealed by their chemical composition. Journal of Plankton Researc 5: 175–196.
Sakshaug E, Granéli E, Elbrächter M, Kayser H. (1984). Chemical composition and alkaline phosphatase activity of nutrient-saturated and P-deficient cells of four marine dinoflagellates. J Exp Mar Biol Ecol 77: 241–254.
White AE, Spitz YH, Karl DM, Letelier RM. (2006). Flexible elemental stoichiometry in Trichodesmium spp. and its ecological implications. Limnology and Oceanography 51: 1777–1790.
